# Supplementary material for: Interdigitated Organic Sensor in Multimodal Facemask’s Barrier Integrity and Wearer’s Respiration Monitoring
Source: Biosensors (Basel). 2022 May 6;12(5):305. doi: 10.3390/bios12050305 (PMC9138990; doi:10.3390/bios12050305)
Supplement: Supplementary file 1 [file biosensors-12-00305-s001.zip]

Archive with 1 entries (1 files):
- biosensors-1687559-supplementary.pdf
